# Supplementary material for: ﻿On males of two poorly known Qianlingula species from China (Araneae, Pisauridae)
Source: Zookeys. 2025 Oct 14;1255:303–12. doi: 10.3897/zookeys.1255.144956 (PMC12541461; doi:10.3897/zookeys.1255.144956)
Supplement: XML Treatment for Qianlingula [file zookeys.1255.144956-treatment1.xml]

<!DOCTYPE tp:taxon-treatment
  PUBLIC "-//TaxonX//DTD Taxonomic Treatment Publishing DTD v0 20100105//EN" "tax-treatment-NSO.dtd">
<tp:taxon-treatment xmlns:tp="http://www.plazi.org/taxpub"><tp:treatment-meta><kwd-group><label>Taxon classification</label><kwd>
                <named-content content-type="kingdom">Animalia</named-content>
              </kwd><kwd>
                <named-content content-type="order">Araneae</named-content>
              </kwd><kwd>
                <named-content content-type="family">Pisauridae</named-content>
              </kwd></kwd-group><mixed-citation publication-type="journal"><person-group><name><surname>Ren</surname><given-names>Tian-Yu</given-names></name><name><surname>Lu</surname><given-names>Qian-Le</given-names></name><name><surname>Zhang</surname><given-names>Zhi-Sheng</given-names></name></person-group><article-title>﻿On males of two poorly known <italic><tp:taxon-name><tp:taxon-name-part taxon-name-part-type="genus" reg="Qianlingula">Qianlingula</tp:taxon-name-part></tp:taxon-name></italic> species from China (<tp:taxon-name><tp:taxon-name-part taxon-name-part-type="order">Araneae</tp:taxon-name-part></tp:taxon-name>, <tp:taxon-name><tp:taxon-name-part taxon-name-part-type="family">Pisauridae</tp:taxon-name-part></tp:taxon-name>)</article-title><source>Zookeys</source><day>14</day><month>10</month><year>2025</year><volume>1255</volume><fpage>303</fpage><lpage>312</lpage><pub-id pub-id-type="doi">10.3897/zookeys.1255.144956</pub-id></mixed-citation></tp:treatment-meta><tp:nomenclature><label>﻿Genus</label><tp:taxon-name><object-id xmlns:xlink="http://www.w3.org/1999/xlink" content-type="arpha" xlink:type="simple">ADD0003C-AA0B-5BEF-9D2B-147EBEAC159C</object-id>
              <tp:taxon-name-part taxon-name-part-type="genus" reg="Qianlingula">Qianlingula</tp:taxon-name-part>
            </tp:taxon-name><tp:taxon-authority>Zhang, Zhu &amp; Song, 2004</tp:taxon-authority><tp:nomenclature-citation-list><tp:nomenclature-citation><tp:taxon-name>
                  <tp:taxon-name-part taxon-name-part-type="genus" reg="Qianlingula">Qianlingula</tp:taxon-name-part>
                </tp:taxon-name><comment>Zhang, Zhu &amp; Song, 2004: 399.</comment></tp:nomenclature-citation></tp:nomenclature-citation-list></tp:nomenclature><tp:treatment-sec sec-type="type species" id="SECID0ESDAC"><title>Type species.</title><p><italic><tp:taxon-name><tp:taxon-name-part taxon-name-part-type="genus" reg="Qianlingula">Qianlingula</tp:taxon-name-part> <tp:taxon-name-part taxon-name-part-type="species" reg="bilamellata">bilamellata</tp:taxon-name-part></tp:taxon-name></italic> Zhang, Zhu &amp; Song, 2004 from China.</p></tp:treatment-sec><tp:treatment-sec sec-type="comments" id="SECID0EDEAC"><title>Comments.</title><p>All three species belonging to the genus were treated in two publications only <xref ref-type="bibr" rid="B6">Zhang et al. (2004)</xref> and <xref ref-type="bibr" rid="B4">Yin et al. (2012)</xref>.</p></tp:treatment-sec><tp:treatment-sec sec-type="diagnosis" id="SECID0EREAC"><title>Diagnosis.</title><p>The genus is similar to <italic><tp:taxon-name><tp:taxon-name-part taxon-name-part-type="genus" reg="Thalassius">Thalassius</tp:taxon-name-part></tp:taxon-name></italic> Simon 1885 in body shape and eye pattern, but it can be easily distinguished from the latter by: median plate (MP) of epigyne strongly sclerotized, vs weakly sclerotized, posterior margin of lateral wall (LW) distant from each other, vs near each other; male palp with distinct lamellar retrolateral tibial apophysis (RTA) divided into 2 branches, vs RTA absent; bulb elliptical, with spine-like embolic basic process (EBP), vs EBP absent; embolus (E) running clockwise, entirely filamentous vs short and hooked; tip of fulcrum (Ful) ﬁne, vs thick; conductor (C) crescent-shaped, with two guiding lamellae vs small and lacking guiding lamellae.</p></tp:treatment-sec><tp:treatment-sec sec-type="description" id="SECID0E5EAC"><title>Description.</title><p>See <xref ref-type="bibr" rid="B6">Zhang et al. (2004)</xref>. Chelicerae brown, with three promarginal and three retromarginal teeth. Embolus complex: with fulcrum (Ful) and basal process (EBP); fulcrum long, curved clockwise as long as embolus; basal process spine-like.</p></tp:treatment-sec><tp:treatment-sec sec-type="Composition" id="SECID0EIFAC"><title>Composition.</title><p>Total three species in this genus, <italic><tp:taxon-name><tp:taxon-name-part taxon-name-part-type="genus" reg="Qianlingula">Q.</tp:taxon-name-part> <tp:taxon-name-part taxon-name-part-type="species" reg="bilamellata">bilamellata</tp:taxon-name-part></tp:taxon-name></italic> (♀♂), <italic><tp:taxon-name><tp:taxon-name-part taxon-name-part-type="genus" reg="Qianlingula">Q.</tp:taxon-name-part> <tp:taxon-name-part taxon-name-part-type="species" reg="jiafu">jiafu</tp:taxon-name-part></tp:taxon-name></italic> Zhang, Zhu &amp; Song, 2004 (♀), <italic><tp:taxon-name><tp:taxon-name-part taxon-name-part-type="genus" reg="Qianlingula">Q.</tp:taxon-name-part> <tp:taxon-name-part taxon-name-part-type="species" reg="turbinata">turbinata</tp:taxon-name-part></tp:taxon-name></italic> Zhang, Zhu &amp; Song, 2004 (♀).</p></tp:treatment-sec><ref-list><ref id="B6"><mixed-citation xmlns:xlink="http://www.w3.org/1999/xlink" xlink:type="simple"><person-group><name name-style="western"><surname>Zhang</surname><given-names>JX</given-names></name><name name-style="western"><surname>Zhu</surname><given-names>MS</given-names></name><name name-style="western"><surname>Song</surname><given-names>DX</given-names></name></person-group> (<year>2004</year>) <article-title>A review of the Chinese nursery-web spiders (<tp:taxon-name><tp:taxon-name-part taxon-name-part-type="order">Araneae</tp:taxon-name-part></tp:taxon-name>, <tp:taxon-name><tp:taxon-name-part taxon-name-part-type="family">Pisauridae</tp:taxon-name-part></tp:taxon-name>).</article-title><source>The Journal of Arachnology</source><volume>32</volume>(<issue>3</issue>): <fpage>353</fpage>–<lpage>417</lpage>. <ext-link xlink:href="10.1636/M02-58" ext-link-type="doi" xlink:type="simple">https://doi.org/10.1636/M02-58</ext-link></mixed-citation></ref><ref id="B4"><mixed-citation xmlns:xlink="http://www.w3.org/1999/xlink" xlink:type="simple"><person-group><name name-style="western"><surname>Yin</surname><given-names>CM</given-names></name><name name-style="western"><surname>Peng</surname><given-names>XJ</given-names></name><name name-style="western"><surname>Yan</surname><given-names>HM</given-names></name><name name-style="western"><surname>Bao</surname><given-names>YH</given-names></name><name name-style="western"><surname>Xu</surname><given-names>X</given-names></name><name name-style="western"><surname>Tang</surname><given-names>G</given-names></name><name name-style="western"><surname>Zhou</surname><given-names>QS</given-names></name><name name-style="western"><surname>Liu</surname><given-names>P</given-names></name></person-group> (<year>2012</year>) <source>Fauna Hunan: <tp:taxon-name><tp:taxon-name-part taxon-name-part-type="order">Araneae</tp:taxon-name-part></tp:taxon-name> in Hunan, China.</source><publisher-name>Hunan Science and Technology Press</publisher-name>, <publisher-loc>Changsha</publisher-loc>, <size units="page">1590 pp</size>.</mixed-citation></ref></ref-list></tp:taxon-treatment>
