# Supplementary material for: ﻿On males of two poorly known Qianlingula species from China (Araneae, Pisauridae)
Source: Zookeys. 2025 Oct 14;1255:303–12. doi: 10.3897/zookeys.1255.144956 (PMC12541461; doi:10.3897/zookeys.1255.144956)
Supplement: XML Treatment for Qianlingula jiafu [file zookeys.1255.144956-treatment2.xml]

<!DOCTYPE tp:taxon-treatment
  PUBLIC "-//TaxonX//DTD Taxonomic Treatment Publishing DTD v0 20100105//EN" "tax-treatment-NSO.dtd">
<tp:taxon-treatment xmlns:tp="http://www.plazi.org/taxpub"><tp:treatment-meta><kwd-group><label>Taxon classification</label><kwd>
                <named-content content-type="kingdom">Animalia</named-content>
              </kwd><kwd>
                <named-content content-type="order">Araneae</named-content>
              </kwd><kwd>
                <named-content content-type="family">Pisauridae</named-content>
              </kwd></kwd-group><mixed-citation publication-type="journal"><person-group><name><surname>Ren</surname><given-names>Tian-Yu</given-names></name><name><surname>Lu</surname><given-names>Qian-Le</given-names></name><name><surname>Zhang</surname><given-names>Zhi-Sheng</given-names></name></person-group><article-title>﻿On males of two poorly known <italic><tp:taxon-name><tp:taxon-name-part taxon-name-part-type="genus" reg="Qianlingula">Qianlingula</tp:taxon-name-part></tp:taxon-name></italic> species from China (<tp:taxon-name><tp:taxon-name-part taxon-name-part-type="order">Araneae</tp:taxon-name-part></tp:taxon-name>, <tp:taxon-name><tp:taxon-name-part taxon-name-part-type="family">Pisauridae</tp:taxon-name-part></tp:taxon-name>)</article-title><source>Zookeys</source><day>14</day><month>10</month><year>2025</year><volume>1255</volume><fpage>303</fpage><lpage>312</lpage><pub-id pub-id-type="doi">10.3897/zookeys.1255.144956</pub-id></mixed-citation></tp:treatment-meta><tp:nomenclature><label>﻿</label><tp:taxon-name><object-id xmlns:xlink="http://www.w3.org/1999/xlink" content-type="arpha" xlink:type="simple">CB90ECD1-F364-5B15-B618-860ADF80AD65</object-id>
              <tp:taxon-name-part taxon-name-part-type="genus" reg="Qianlingula">Qianlingula</tp:taxon-name-part>
              <tp:taxon-name-part taxon-name-part-type="species" reg="jiafu">jiafu</tp:taxon-name-part>
            </tp:taxon-name><xref ref-type="fig" rid="F1">Figs 1A, B</xref><xref ref-type="fig" rid="F2">, 2</xref><xref ref-type="fig" rid="F3">, 3</xref><xref ref-type="fig" rid="F4">, 4</xref><xref ref-type="fig" rid="F7">, 7</xref><tp:nomenclature-citation-list><tp:nomenclature-citation><tp:taxon-name>
                  <tp:taxon-name-part taxon-name-part-type="genus" reg="Qianlingula">Qianlingula</tp:taxon-name-part> <tp:taxon-name-part taxon-name-part-type="species" reg="jiafu">jiafu</tp:taxon-name-part></tp:taxon-name><comment><xref ref-type="bibr" rid="B6">Zhang et al., 2004</xref>: 400, figs 156–159 (♀); <xref ref-type="bibr" rid="B4">Yin et al. 2012</xref>: 895, fig. 450a–d (♀).</comment></tp:nomenclature-citation></tp:nomenclature-citation-list></tp:nomenclature><tp:treatment-sec sec-type="material" id="SECID0E3IAC"><title>Material examined.</title><p><bold><italic>Holotype</italic></bold> • ♀, China, Hunan, Dayong Co. (Zhangjiajie Ct.), 20.07.1981, J.F. Wang leg. (<abbrev xmlns:xlink="http://www.w3.org/1999/xlink" xlink:title="Museum of Hebei University" id="ABBRID0EHJAC" xlink:type="simple">MHBU</abbrev>, Figs <xref ref-type="fig" rid="F3">3A, C</xref>). <bold><italic>Paratypes</italic></bold> • 2♂ 2♀, China, Guangxi, Longsheng Co., Sanmen Twn., Huaping Vill., Huaping Nature Reserve, <named-content xmlns:xlink="http://www.w3.org/1999/xlink" content-type="dwc:verbatimCoordinates" xlink:type="simple"><named-content content-type="geo-json" specific-use="{&#34;type&#34;:&#34;Point&#34;,&#34;coordinates&#34;:[109.908333,25.631667]}" id="NCID0EVJAC" xlink:type="simple">25°37'54"N, 109°54'30"</named-content></named-content>E, elev. 555 m, 30.04.2023, L.Y. Wang et al. leg. (<abbrev xmlns:xlink="http://www.w3.org/1999/xlink" xlink:title="Collection of Spiders, School of Life Sciences, Southwest University" id="ABBRID0E1JAC" xlink:type="simple">SWUC</abbrev>, Figs <xref ref-type="fig" rid="F1">1A, B</xref>, <xref ref-type="fig" rid="F2">2</xref>, <xref ref-type="fig" rid="F3">3B, D</xref>, <xref ref-type="fig" rid="F4">4</xref>).</p><fig id="F2" position="float" orientation="portrait"><object-id xmlns:xlink="http://www.w3.org/1999/xlink" content-type="doi" xlink:type="simple">10.3897/zookeys.1255.144956.figure2</object-id><object-id xmlns:xlink="http://www.w3.org/1999/xlink" content-type="arpha" xlink:type="simple">135AADAA-6865-5E3B-A777-DE5C03F598C5</object-id><label>Figure 2.</label><caption><p><italic><tp:taxon-name><tp:taxon-name-part taxon-name-part-type="genus" reg="Qianlingula">Qianlingula</tp:taxon-name-part> <tp:taxon-name-part taxon-name-part-type="species" reg="jiafu">jiafu</tp:taxon-name-part></tp:taxon-name></italic>, male. A–C. bulb, prolateral, ventral and retrolateral view; D–F. Palp, rolateral, ventral and retrolateral view; G, H. Retrolateral tibial apophysis of palp, ventral and retrolateral view. Abbreviations: C = conductor, CF = cymbial furrow, E = embolus, EBP = embolic basic process, Ful = fulcrum, MA = median apophysis, RTA = retrolateral tibial apophysis, St = Subtegulum, T = tegulum.</p></caption><graphic xmlns:xlink="http://www.w3.org/1999/xlink" xlink:href="zookeys-1255-303_article-144956__-g002.jpg" position="float" orientation="portrait" xlink:type="simple" id="oo_1437568.jpg"><uri content-type="original_file" xlink:type="simple">https://binary.pensoft.net/fig/1437568</uri></graphic></fig><fig id="F3" position="float" orientation="portrait"><object-id xmlns:xlink="http://www.w3.org/1999/xlink" content-type="doi" xlink:type="simple">10.3897/zookeys.1255.144956.figure3</object-id><object-id xmlns:xlink="http://www.w3.org/1999/xlink" content-type="arpha" xlink:type="simple">49D4CD0C-446E-514C-AC56-79EC6AAE00DB</object-id><label>Figure 3.</label><caption><p><italic><tp:taxon-name><tp:taxon-name-part taxon-name-part-type="genus" reg="Qianlingula">Qianlingula</tp:taxon-name-part> <tp:taxon-name-part taxon-name-part-type="species" reg="jiafu">jiafu</tp:taxon-name-part></tp:taxon-name></italic>, female (holotype A, C). A, B. Epigyne, ventral view; C, D. Same, dorsal view. Abbreviations: BS = base of spermatheca, CD = copulatory duct, CO = copulatory opening, FD = fertilization duct, HS = head of spermatheca, LW = lateral wall, MP = median plate.</p></caption><graphic xmlns:xlink="http://www.w3.org/1999/xlink" xlink:href="zookeys-1255-303_article-144956__-g003.jpg" position="float" orientation="portrait" xlink:type="simple" id="oo_1437569.jpg"><uri content-type="original_file" xlink:type="simple">https://binary.pensoft.net/fig/1437569</uri></graphic></fig></tp:treatment-sec><tp:treatment-sec sec-type="diagnosis" id="SECID0E5LAC"><title>Diagnosis.</title><p>This species resembles <italic><tp:taxon-name><tp:taxon-name-part taxon-name-part-type="genus" reg="Qianlingula">Q.</tp:taxon-name-part> <tp:taxon-name-part taxon-name-part-type="species" reg="turbinata">turbinata</tp:taxon-name-part></tp:taxon-name></italic> (Figs <xref ref-type="fig" rid="F5">5</xref>, <xref ref-type="fig" rid="F6">6</xref>) in having a bifurcated retrolateral tibial apophysis (RTA), a crescent-shaped and grooved conductor (C), a long and slender embolus (E) originated at approximately 6-o’clock position, spine-like embolic process (EBP) pointing anteriorly and a slit-like copulatory openings (CO) of epigyne, but differs by smaller body size (16.23–18.14) (Fig. <xref ref-type="fig" rid="F6">6B, D</xref>, vs 27.45–34.33); relatively thick anterior branch of retrolateral tibial apophysis (Fig. <xref ref-type="fig" rid="F2">2E–H</xref>, vs with lamellar and pleated in <italic><tp:taxon-name><tp:taxon-name-part taxon-name-part-type="genus" reg="Qianlingula">Q.</tp:taxon-name-part> <tp:taxon-name-part taxon-name-part-type="species" reg="turbinata">turbinata</tp:taxon-name-part></tp:taxon-name></italic>, Fig. <xref ref-type="fig" rid="F5">5E–H</xref>); relatively pointed tip of conductor in ventral view (Fig. <xref ref-type="fig" rid="F2">2B</xref>, vs blunt, Fig. <xref ref-type="fig" rid="F5">5B</xref>). Posterior part of epigynal median plate wider than half of anterior part (Fig. <xref ref-type="fig" rid="F3">3A, B</xref>, vs narrower than half of the anterior part, Fig. <xref ref-type="fig" rid="F6">6 A, B</xref>).</p></tp:treatment-sec><tp:treatment-sec sec-type="description" id="SECID0E5NAC"><title>Description.</title><p><bold>Male</bold> (Figs <xref ref-type="fig" rid="F1">1A</xref>, <xref ref-type="fig" rid="F4">4A</xref>). Total length 16.23. Carapace 7.62 long, 6.47 wide; abdomen 9.16 long, 5.33 wide. Carapace yellow-brown, margin dark brown, with red brown radial furrow. Dorsum of abdomen dark brown, cardiac pattern rhomboid yellow-brown, with two pairs of brown muscular mark. Eye sizes and interdistances: <abbrev xmlns:xlink="http://www.w3.org/1999/xlink" xlink:title="anterior median eye" id="ABBRID0EOOAC" xlink:type="simple">AME</abbrev> 0.43, <abbrev xmlns:xlink="http://www.w3.org/1999/xlink" xlink:title="anterior lateral eye" id="ABBRID0ESOAC" xlink:type="simple">ALE</abbrev> 0.34, <abbrev xmlns:xlink="http://www.w3.org/1999/xlink" xlink:title="posterior median eye" id="ABBRID0EWOAC" xlink:type="simple">PME</abbrev> 0.41, <abbrev xmlns:xlink="http://www.w3.org/1999/xlink" xlink:title="posterior lateral eye" id="ABBRID0E1OAC" xlink:type="simple">PLE</abbrev> 0.43; <abbrev xmlns:xlink="http://www.w3.org/1999/xlink" xlink:title="anterior median eye" id="ABBRID0E5OAC" xlink:type="simple">AME</abbrev>–<abbrev xmlns:xlink="http://www.w3.org/1999/xlink" xlink:title="anterior median eye" id="ABBRID0ECPAC" xlink:type="simple">AME</abbrev> 0.26, <abbrev xmlns:xlink="http://www.w3.org/1999/xlink" xlink:title="anterior median eye" id="ABBRID0EGPAC" xlink:type="simple">AME</abbrev>–<abbrev xmlns:xlink="http://www.w3.org/1999/xlink" xlink:title="anterior lateral eye" id="ABBRID0EKPAC" xlink:type="simple">ALE</abbrev> 0.15, <abbrev xmlns:xlink="http://www.w3.org/1999/xlink" xlink:title="posterior median eye" id="ABBRID0EOPAC" xlink:type="simple">PME</abbrev>–<abbrev xmlns:xlink="http://www.w3.org/1999/xlink" xlink:title="posterior median eye" id="ABBRID0ESPAC" xlink:type="simple">PME</abbrev> 0.22, <abbrev xmlns:xlink="http://www.w3.org/1999/xlink" xlink:title="posterior median eye" id="ABBRID0EWPAC" xlink:type="simple">PME</abbrev>–<abbrev xmlns:xlink="http://www.w3.org/1999/xlink" xlink:title="posterior lateral eye" id="ABBRID0E1PAC" xlink:type="simple">PLE</abbrev> 0.53. Clypeus height 0.55. Spination of left leg I: <abbrev xmlns:xlink="http://www.w3.org/1999/xlink" xlink:title="femur" id="ABBRID0E5PAC" xlink:type="simple">Fe</abbrev> 3d 5p 5r; <abbrev xmlns:xlink="http://www.w3.org/1999/xlink" xlink:title="patella" id="ABBRID0EDAAE" xlink:type="simple">Pa</abbrev> 1d 1p 1r; <abbrev xmlns:xlink="http://www.w3.org/1999/xlink" xlink:title="tibia" id="ABBRID0EHAAE" xlink:type="simple">Ti</abbrev> 2d 2p 2r 4-4v; <abbrev xmlns:xlink="http://www.w3.org/1999/xlink" xlink:title="metatarsus" id="ABBRID0ELAAE" xlink:type="simple">Mt</abbrev> 3d 3p 3r 3-0v. Leg measurements: I 42.75 (10.80, 15.56, 11.98, 4.41); II 45.58 (11.65, 16.83, 12.75, 4.35); III 36.49 (9.88, 12.94, 10.05, 3.62); IV 40.67 (10.15, 14.00, 12.20, 4.32).</p><fig id="F4" position="float" orientation="portrait"><object-id xmlns:xlink="http://www.w3.org/1999/xlink" content-type="doi" xlink:type="simple">10.3897/zookeys.1255.144956.figure4</object-id><object-id xmlns:xlink="http://www.w3.org/1999/xlink" content-type="arpha" xlink:type="simple">9DB7C2DE-466F-574B-A1E2-7148DBBC0B58</object-id><label>Figure 4.</label><caption><p>Habitus of <italic><tp:taxon-name><tp:taxon-name-part taxon-name-part-type="genus" reg="Qianlingula">Q.</tp:taxon-name-part> <tp:taxon-name-part taxon-name-part-type="species" reg="jiafu">jiafu</tp:taxon-name-part></tp:taxon-name></italic>. A. Male; B. Female.</p></caption><graphic xmlns:xlink="http://www.w3.org/1999/xlink" xlink:href="zookeys-1255-303_article-144956__-g004.jpg" position="float" orientation="portrait" xlink:type="simple" id="oo_1437570.jpg"><uri content-type="original_file" xlink:type="simple">https://binary.pensoft.net/fig/1437570</uri></graphic></fig><p><bold><italic>Palp</italic></bold> (Fig. <xref ref-type="fig" rid="F2">2</xref>). Tibia ca 2 times longer than wide in retrolateral view, ca 0.4 of femur length, as long as patella, proximal part wider than distal RTA length in ventral view, with two strong prolateral spines; tibial apophysis bifurcated, anterior branch thick, with lamellar margin, posterior branch hook-like, curved, extending dorso-anteriorly, with pointed tip. Cymbium droplet-shaped, 2 times longer than wide, ca 1.7 times of tibia length and width; cymbial furrow (CF), ca 0.6 times of cymbium length; tip 0.4 times of cymbial length; dorso-posterior part extended posteriorly (Fig. <xref ref-type="fig" rid="F2">2F</xref>). Bulb slightly elliptical, as long as wide; proximal terminal part of tegulum (T) funnel-shaped and curved; subtegulum (St) triangular in retrolateral view; median apophysis (MA) located centrally, hook-like. Conductor crescent-shaped in ventral view, with groove in retrolateral view (holding fulcrum (Ful) and embolus), with pointed tip. Embolus complex: with fulcrum (Ful) and basal process (EBP); fulcrum long, curved clockwise as long as embolus; basal process spine-like. Embolus proper originating at approximately 6-o’clock position, long, running clockwise surrounded tegulum, distal part resting in long groove of fulcrum and terminating at ca 3-o’clock position.</p><p><bold>Female</bold> (Figs <xref ref-type="fig" rid="F1">1B</xref>, <xref ref-type="fig" rid="F4">4B</xref>). Total length 18.14. Carapace 6.72 long, 6.33 wide; abdomen 11.62 long, 7.71 wide. Carapace yellow-brown, margin gray-brown, with radiating dark-brown radial furrow. Dorsum of abdomen dark brown, with sagittal cardiac pattern and four symmetrical muscular impressions on either side. Eye sizes and interdistances: <abbrev xmlns:xlink="http://www.w3.org/1999/xlink" xlink:title="anterior median eye" id="ABBRID0ECCAE" xlink:type="simple">AME</abbrev> 0.35, <abbrev xmlns:xlink="http://www.w3.org/1999/xlink" xlink:title="anterior lateral eye" id="ABBRID0EGCAE" xlink:type="simple">ALE</abbrev> 0.31, <abbrev xmlns:xlink="http://www.w3.org/1999/xlink" xlink:title="posterior median eye" id="ABBRID0EKCAE" xlink:type="simple">PME</abbrev> 0.35, <abbrev xmlns:xlink="http://www.w3.org/1999/xlink" xlink:title="posterior lateral eye" id="ABBRID0EOCAE" xlink:type="simple">PLE</abbrev> 0.40; <abbrev xmlns:xlink="http://www.w3.org/1999/xlink" xlink:title="anterior median eye" id="ABBRID0ESCAE" xlink:type="simple">AME</abbrev>–<abbrev xmlns:xlink="http://www.w3.org/1999/xlink" xlink:title="anterior median eye" id="ABBRID0EWCAE" xlink:type="simple">AME</abbrev> 0.28, <abbrev xmlns:xlink="http://www.w3.org/1999/xlink" xlink:title="anterior median eye" id="ABBRID0E1CAE" xlink:type="simple">AME</abbrev>–<abbrev xmlns:xlink="http://www.w3.org/1999/xlink" xlink:title="anterior lateral eye" id="ABBRID0E5CAE" xlink:type="simple">ALE</abbrev> 0.16, <abbrev xmlns:xlink="http://www.w3.org/1999/xlink" xlink:title="posterior median eye" id="ABBRID0ECDAE" xlink:type="simple">PME</abbrev>–<abbrev xmlns:xlink="http://www.w3.org/1999/xlink" xlink:title="posterior median eye" id="ABBRID0EGDAE" xlink:type="simple">PME</abbrev> 0.24, <abbrev xmlns:xlink="http://www.w3.org/1999/xlink" xlink:title="posterior median eye" id="ABBRID0EKDAE" xlink:type="simple">PME</abbrev>–<abbrev xmlns:xlink="http://www.w3.org/1999/xlink" xlink:title="posterior lateral eye" id="ABBRID0EODAE" xlink:type="simple">PLE</abbrev> 0.47. Clypeus height 0.44. Chelicerae brown, with three promarginal and three retromarginal teeth. Spination of left leg I: <abbrev xmlns:xlink="http://www.w3.org/1999/xlink" xlink:title="femur" id="ABBRID0ESDAE" xlink:type="simple">Fe</abbrev> 3d 5p 5r; <abbrev xmlns:xlink="http://www.w3.org/1999/xlink" xlink:title="patella" id="ABBRID0EWDAE" xlink:type="simple">Pa</abbrev> 1d 1p 1r; <abbrev xmlns:xlink="http://www.w3.org/1999/xlink" xlink:title="tibia" id="ABBRID0E1DAE" xlink:type="simple">Ti</abbrev> 2d 2p 2r 4-4v; <abbrev xmlns:xlink="http://www.w3.org/1999/xlink" xlink:title="metatarsus" id="ABBRID0E5DAE" xlink:type="simple">Mt</abbrev> 3d 3p 3r 3-0v. Leg measurements: I 32.95 (8.72, 12.14, 8.87, 3.22); II 35.91 (9.62, 13.28, 9.73, 3.28); III 28.55 (7.93, 9.69, 8.10, 2.83); IV 32.08 (8.64, 11.01, 9.26, 3.17).</p><p><bold><italic>Epigyne</italic></bold> (Fig. <xref ref-type="fig" rid="F3">3</xref>). Epigynal plate ca 1.3 times wider than long (as long as wide in holotype). Anterior part of median plate (MP) 1.5 times wider than posterior part (equal in holotype). Copulatory openings (CO) slit-like, located mid ventrally on between lateral walls (LW) and median plate. Copulatory ducts (CD) wrapped 3 times around base of spermatheca (BS); spermatheca head (SH) almost spherical (elongated oval in holotype). Fertilization ducts (FD) crescent-shaped.</p></tp:treatment-sec><tp:treatment-sec sec-type="distribution" id="SECID0ENEAE"><title>Distribution.</title><p>China (Hunan, Guangxi) (<xref ref-type="bibr" rid="B4">Yin et al. 2012</xref>) (Fig. <xref ref-type="fig" rid="F7">7</xref>).</p></tp:treatment-sec><tp:treatment-sec><!--Section generated to contain objects referenced in tp:taxon-treatment.--><fig id="F1" position="float" orientation="portrait"><object-id xmlns:xlink="http://www.w3.org/1999/xlink" content-type="doi" xlink:type="simple">10.3897/zookeys.1255.144956.figure1</object-id><object-id xmlns:xlink="http://www.w3.org/1999/xlink" content-type="arpha" xlink:type="simple">A9C2B99D-482E-5C3D-90E8-ECE3AD24B03F</object-id><label>Figure 1.</label><caption><p>Photos of living specimens. A, B. <italic><tp:taxon-name><tp:taxon-name-part taxon-name-part-type="genus" reg="Qianlingula">Qianlingula</tp:taxon-name-part> <tp:taxon-name-part taxon-name-part-type="species" reg="jiafu">jiafu</tp:taxon-name-part></tp:taxon-name></italic> (A. female, B. male); C, D. <italic><tp:taxon-name><tp:taxon-name-part taxon-name-part-type="genus" reg="Qianlingula">Qianlingula</tp:taxon-name-part> <tp:taxon-name-part taxon-name-part-type="species" reg="turbinata">turbinata</tp:taxon-name-part></tp:taxon-name></italic> (C. Female; D. Male). Photos by Qian-Le Lu.</p></caption><graphic xmlns:xlink="http://www.w3.org/1999/xlink" xlink:href="zookeys-1255-303_article-144956__-g001.jpg" position="float" orientation="portrait" xlink:type="simple" id="oo_1437567.jpg"><uri content-type="original_file" xlink:type="simple">https://binary.pensoft.net/fig/1437567</uri></graphic></fig><fig id="F7" position="float" orientation="portrait"><object-id xmlns:xlink="http://www.w3.org/1999/xlink" content-type="doi" xlink:type="simple">10.3897/zookeys.1255.144956.figure7</object-id><object-id xmlns:xlink="http://www.w3.org/1999/xlink" content-type="arpha" xlink:type="simple">28F009A7-B75C-58D3-A60F-85EE9DF57C77</object-id><label>Figure 7.</label><caption><p>Distribution of <italic><tp:taxon-name><tp:taxon-name-part taxon-name-part-type="genus" reg="Qianlingula">Q.</tp:taxon-name-part> <tp:taxon-name-part taxon-name-part-type="species" reg="bilamellata">bilamellata</tp:taxon-name-part></tp:taxon-name></italic>, <italic><tp:taxon-name><tp:taxon-name-part taxon-name-part-type="genus" reg="Qianlingula">Q.</tp:taxon-name-part> <tp:taxon-name-part taxon-name-part-type="species" reg="jiafu">jiafu</tp:taxon-name-part></tp:taxon-name></italic> and <italic><tp:taxon-name><tp:taxon-name-part taxon-name-part-type="genus" reg="Qianlingula">Q.</tp:taxon-name-part> <tp:taxon-name-part taxon-name-part-type="species" reg="turbinata">turbinata</tp:taxon-name-part></tp:taxon-name></italic> in China.</p></caption><graphic xmlns:xlink="http://www.w3.org/1999/xlink" xlink:href="zookeys-1255-303_article-144956__-g007.jpg" position="float" orientation="portrait" xlink:type="simple" id="oo_1437573.jpg"><uri content-type="original_file" xlink:type="simple">https://binary.pensoft.net/fig/1437573</uri></graphic></fig><fig id="F5" position="float" orientation="portrait"><object-id xmlns:xlink="http://www.w3.org/1999/xlink" content-type="doi" xlink:type="simple">10.3897/zookeys.1255.144956.figure5</object-id><object-id xmlns:xlink="http://www.w3.org/1999/xlink" content-type="arpha" xlink:type="simple">F7C881D6-A351-50A9-AA7C-E852FCA6AD5B</object-id><label>Figure 5.</label><caption><p><italic><tp:taxon-name><tp:taxon-name-part taxon-name-part-type="genus" reg="Qianlingula">Qianlingula</tp:taxon-name-part> <tp:taxon-name-part taxon-name-part-type="species" reg="turbinata">turbinata</tp:taxon-name-part></tp:taxon-name></italic>, male. A–C. Bulb, prolateral, ventral and retrolateral view; D–F. Palp, rolateral, ventral and retrolateral view; G, H. Retrolateral tibial apophysis of palp, ventral and retrolateral view. Abbreviations: C = conductor, CF = cymbial furrow, E = embolus, EBP = embolic basic process, Ful = fulcrum, MA = median apophysis, RTA = retrolateral tibial apophysis, St = Subtegulum, T = tegulum.</p></caption><graphic xmlns:xlink="http://www.w3.org/1999/xlink" xlink:href="zookeys-1255-303_article-144956__-g005.jpg" position="float" orientation="portrait" xlink:type="simple" id="oo_1437571.jpg"><uri content-type="original_file" xlink:type="simple">https://binary.pensoft.net/fig/1437571</uri></graphic></fig><fig id="F6" position="float" orientation="portrait"><object-id xmlns:xlink="http://www.w3.org/1999/xlink" content-type="doi" xlink:type="simple">10.3897/zookeys.1255.144956.figure6</object-id><object-id xmlns:xlink="http://www.w3.org/1999/xlink" content-type="arpha" xlink:type="simple">62489B0F-6E48-598B-BAC3-2108557AD9DD</object-id><label>Figure 6.</label><caption><p><italic><tp:taxon-name><tp:taxon-name-part taxon-name-part-type="genus" reg="Qianlingula">Qianlingula</tp:taxon-name-part> <tp:taxon-name-part taxon-name-part-type="species" reg="turbinata">turbinata</tp:taxon-name-part></tp:taxon-name></italic>, female (holotype A, C). A, B. Epigyne, ventral view; C, D. Same, dorsal view. Abbreviations: BS = base of spermatheca, CD = copulatory duct, CO = copulatory opening, FD = fertilization duct, HS = head of spermatheca, LW = lateral wall, MP = median plate.</p></caption><graphic xmlns:xlink="http://www.w3.org/1999/xlink" xlink:href="zookeys-1255-303_article-144956__-g006.jpg" position="float" orientation="portrait" xlink:type="simple" id="oo_1437572.jpg"><uri content-type="original_file" xlink:type="simple">https://binary.pensoft.net/fig/1437572</uri></graphic></fig></tp:treatment-sec><ref-list><ref id="B6"><mixed-citation xmlns:xlink="http://www.w3.org/1999/xlink" xlink:type="simple"><person-group><name name-style="western"><surname>Zhang</surname><given-names>JX</given-names></name><name name-style="western"><surname>Zhu</surname><given-names>MS</given-names></name><name name-style="western"><surname>Song</surname><given-names>DX</given-names></name></person-group> (<year>2004</year>) <article-title>A review of the Chinese nursery-web spiders (<tp:taxon-name><tp:taxon-name-part taxon-name-part-type="order">Araneae</tp:taxon-name-part></tp:taxon-name>, <tp:taxon-name><tp:taxon-name-part taxon-name-part-type="family">Pisauridae</tp:taxon-name-part></tp:taxon-name>).</article-title><source>The Journal of Arachnology</source><volume>32</volume>(<issue>3</issue>): <fpage>353</fpage>–<lpage>417</lpage>. <ext-link xlink:href="10.1636/M02-58" ext-link-type="doi" xlink:type="simple">https://doi.org/10.1636/M02-58</ext-link></mixed-citation></ref><ref id="B4"><mixed-citation xmlns:xlink="http://www.w3.org/1999/xlink" xlink:type="simple"><person-group><name name-style="western"><surname>Yin</surname><given-names>CM</given-names></name><name name-style="western"><surname>Peng</surname><given-names>XJ</given-names></name><name name-style="western"><surname>Yan</surname><given-names>HM</given-names></name><name name-style="western"><surname>Bao</surname><given-names>YH</given-names></name><name name-style="western"><surname>Xu</surname><given-names>X</given-names></name><name name-style="western"><surname>Tang</surname><given-names>G</given-names></name><name name-style="western"><surname>Zhou</surname><given-names>QS</given-names></name><name name-style="western"><surname>Liu</surname><given-names>P</given-names></name></person-group> (<year>2012</year>) <source>Fauna Hunan: <tp:taxon-name><tp:taxon-name-part taxon-name-part-type="order">Araneae</tp:taxon-name-part></tp:taxon-name> in Hunan, China.</source><publisher-name>Hunan Science and Technology Press</publisher-name>, <publisher-loc>Changsha</publisher-loc>, <size units="page">1590 pp</size>.</mixed-citation></ref></ref-list></tp:taxon-treatment>
