# Supplementary material for: ﻿On males of two poorly known Qianlingula species from China (Araneae, Pisauridae)
Source: Zookeys. 2025 Oct 14;1255:303–12. doi: 10.3897/zookeys.1255.144956 (PMC12541461; doi:10.3897/zookeys.1255.144956)
Supplement: XML Treatment for Qianlingula turbinata [file zookeys.1255.144956-treatment3.xml]

<!DOCTYPE tp:taxon-treatment
  PUBLIC "-//TaxonX//DTD Taxonomic Treatment Publishing DTD v0 20100105//EN" "tax-treatment-NSO.dtd">
<tp:taxon-treatment xmlns:tp="http://www.plazi.org/taxpub"><tp:treatment-meta><kwd-group><label>Taxon classification</label><kwd>
                <named-content content-type="kingdom">Animalia</named-content>
              </kwd><kwd>
                <named-content content-type="order">Araneae</named-content>
              </kwd><kwd>
                <named-content content-type="family">Pisauridae</named-content>
              </kwd></kwd-group><mixed-citation publication-type="journal"><person-group><name><surname>Ren</surname><given-names>Tian-Yu</given-names></name><name><surname>Lu</surname><given-names>Qian-Le</given-names></name><name><surname>Zhang</surname><given-names>Zhi-Sheng</given-names></name></person-group><article-title>﻿On males of two poorly known <italic><tp:taxon-name><tp:taxon-name-part taxon-name-part-type="genus" reg="Qianlingula">Qianlingula</tp:taxon-name-part></tp:taxon-name></italic> species from China (<tp:taxon-name><tp:taxon-name-part taxon-name-part-type="order">Araneae</tp:taxon-name-part></tp:taxon-name>, <tp:taxon-name><tp:taxon-name-part taxon-name-part-type="family">Pisauridae</tp:taxon-name-part></tp:taxon-name>)</article-title><source>Zookeys</source><day>14</day><month>10</month><year>2025</year><volume>1255</volume><fpage>303</fpage><lpage>312</lpage><pub-id pub-id-type="doi">10.3897/zookeys.1255.144956</pub-id></mixed-citation></tp:treatment-meta><tp:nomenclature><label>﻿</label><tp:taxon-name><object-id xmlns:xlink="http://www.w3.org/1999/xlink" content-type="arpha" xlink:type="simple">7977990D-361A-565D-B04C-9A68B40B034C</object-id>
              <tp:taxon-name-part taxon-name-part-type="genus" reg="Qianlingula">Qianlingula</tp:taxon-name-part>
              <tp:taxon-name-part taxon-name-part-type="species" reg="turbinata">turbinata</tp:taxon-name-part>
            </tp:taxon-name><xref ref-type="fig" rid="F1">Figs 1C–D</xref><xref ref-type="fig" rid="F5">, 5</xref><xref ref-type="fig" rid="F6">, 6</xref><xref ref-type="fig" rid="F7">, 7</xref><tp:nomenclature-citation-list><tp:nomenclature-citation><tp:taxon-name>
                  <tp:taxon-name-part taxon-name-part-type="genus" reg="Qianlingula">Qianlingula</tp:taxon-name-part> <tp:taxon-name-part taxon-name-part-type="species" reg="turbinata">turbinata</tp:taxon-name-part></tp:taxon-name><comment><xref ref-type="bibr" rid="B6">Zhang et al., 2004</xref>: 402, figs 160–162 (♀); <xref ref-type="bibr" rid="B4">Yin et al. 2012</xref>: 896, fig. 451a–c (♀).</comment></tp:nomenclature-citation></tp:nomenclature-citation-list></tp:nomenclature><tp:treatment-sec sec-type="material" id="SECID0EEHAE"><title>Material examined.</title><p><bold><italic>Holotype</italic></bold> • ♀, China, Hunan, Chengbu Co., 20.08.1982, J.F. Wang leg. (<abbrev xmlns:xlink="http://www.w3.org/1999/xlink" xlink:title="Museum of Hebei University" id="ABBRID0EPHAE" xlink:type="simple">MHBU</abbrev>, Figs <xref ref-type="fig" rid="F6">6A, C</xref>). <bold><italic>Paratypes</italic></bold> • 1♂1♀, China, Hainan, Wuzhishan Ct., Emerald Park, Taiping Cr., <named-content xmlns:xlink="http://www.w3.org/1999/xlink" content-type="dwc:verbatimCoordinates" xlink:type="simple"><named-content content-type="geo-json" specific-use="{&#34;type&#34;:&#34;Point&#34;,&#34;coordinates&#34;:[109.525833,18.792778]}" id="NCID0E4HAE" xlink:type="simple">18°47'34"N, 109°31'33"E</named-content></named-content>, elev. 381 m, 17.02.2024, Q.L. Lu et al. leg. (<abbrev xmlns:xlink="http://www.w3.org/1999/xlink" xlink:title="Collection of Spiders, School of Life Sciences, Southwest University" id="ABBRID0ECIAE" xlink:type="simple">SWUC</abbrev>, Figs <xref ref-type="fig" rid="F5">5</xref>, <xref ref-type="fig" rid="F6">6B, D</xref>).</p><fig id="F5" position="float" orientation="portrait"><object-id xmlns:xlink="http://www.w3.org/1999/xlink" content-type="doi" xlink:type="simple">10.3897/zookeys.1255.144956.figure5</object-id><object-id xmlns:xlink="http://www.w3.org/1999/xlink" content-type="arpha" xlink:type="simple">F7C881D6-A351-50A9-AA7C-E852FCA6AD5B</object-id><label>Figure 5.</label><caption><p><italic><tp:taxon-name><tp:taxon-name-part taxon-name-part-type="genus" reg="Qianlingula">Qianlingula</tp:taxon-name-part> <tp:taxon-name-part taxon-name-part-type="species" reg="turbinata">turbinata</tp:taxon-name-part></tp:taxon-name></italic>, male. A–C. Bulb, prolateral, ventral and retrolateral view; D–F. Palp, rolateral, ventral and retrolateral view; G, H. Retrolateral tibial apophysis of palp, ventral and retrolateral view. Abbreviations: C = conductor, CF = cymbial furrow, E = embolus, EBP = embolic basic process, Ful = fulcrum, MA = median apophysis, RTA = retrolateral tibial apophysis, St = Subtegulum, T = tegulum.</p></caption><graphic xmlns:xlink="http://www.w3.org/1999/xlink" xlink:href="zookeys-1255-303_article-144956__-g005.jpg" position="float" orientation="portrait" xlink:type="simple" id="oo_1437571.jpg"><uri content-type="original_file" xlink:type="simple">https://binary.pensoft.net/fig/1437571</uri></graphic></fig><fig id="F6" position="float" orientation="portrait"><object-id xmlns:xlink="http://www.w3.org/1999/xlink" content-type="doi" xlink:type="simple">10.3897/zookeys.1255.144956.figure6</object-id><object-id xmlns:xlink="http://www.w3.org/1999/xlink" content-type="arpha" xlink:type="simple">62489B0F-6E48-598B-BAC3-2108557AD9DD</object-id><label>Figure 6.</label><caption><p><italic><tp:taxon-name><tp:taxon-name-part taxon-name-part-type="genus" reg="Qianlingula">Qianlingula</tp:taxon-name-part> <tp:taxon-name-part taxon-name-part-type="species" reg="turbinata">turbinata</tp:taxon-name-part></tp:taxon-name></italic>, female (holotype A, C). A, B. Epigyne, ventral view; C, D. Same, dorsal view. Abbreviations: BS = base of spermatheca, CD = copulatory duct, CO = copulatory opening, FD = fertilization duct, HS = head of spermatheca, LW = lateral wall, MP = median plate.</p></caption><graphic xmlns:xlink="http://www.w3.org/1999/xlink" xlink:href="zookeys-1255-303_article-144956__-g006.jpg" position="float" orientation="portrait" xlink:type="simple" id="oo_1437572.jpg"><uri content-type="original_file" xlink:type="simple">https://binary.pensoft.net/fig/1437572</uri></graphic></fig></tp:treatment-sec><tp:treatment-sec sec-type="diagnosis" id="SECID0E5JAE"><title>Diagnosis.</title><p>This species resembles <italic><tp:taxon-name><tp:taxon-name-part taxon-name-part-type="genus" reg="Qianlingula">Q.</tp:taxon-name-part> <tp:taxon-name-part taxon-name-part-type="species" reg="jiafu">jiafu</tp:taxon-name-part></tp:taxon-name></italic> (Figs <xref ref-type="fig" rid="F2">2</xref>–<xref ref-type="fig" rid="F4">4</xref>) in having bifurcated retrolateral tibial apophysis (RTA), long and slender embolus (E), spine-like embolic process of male palp (EBP), slit-like copulatory openings (CO) of epigyne, but differs by larger body size (27.45–34.33) (Fig. <xref ref-type="fig" rid="F1">1C, D</xref>, vs 16.23–18.14); margin of anterior branch of retrolateral tibial apophysis more curled (Fig. <xref ref-type="fig" rid="F5">5E–H</xref>, vs thick, Fig. <xref ref-type="fig" rid="F2">2E–H</xref>); cymbial furrow (CF) 2 times shorter than cymbium (Fig. <xref ref-type="fig" rid="F5">5E</xref>, vs 0.6 times of cymbium length, Fig. <xref ref-type="fig" rid="F2">2E</xref>); tip of cymbium longer than bulb (Fig. <xref ref-type="fig" rid="F5">5E</xref>, vs shorter, Fig. <xref ref-type="fig" rid="F2">2E</xref>); tip of conductor (C) blunt in ventral view (Fig. <xref ref-type="fig" rid="F5">5B</xref>, vs pointed, Fig. <xref ref-type="fig" rid="F2">2B</xref>). Posterior part of median plate of epigyne narrower than half width of anterior part (Fig. <xref ref-type="fig" rid="F6">6A, B</xref>, vs wider, Fig. <xref ref-type="fig" rid="F3">3A, B</xref>).</p></tp:treatment-sec><tp:treatment-sec sec-type="description" id="SECID0EDMAE"><title>Description.</title><p><bold>Male</bold> (Fig. <xref ref-type="fig" rid="F1">1C</xref>). Total length 27.45. Carapace 13.91 long, 11.94 wide; abdomen 13.54 long, 8.89 wide. Carapace yellow-brown, margin dark brown, with eight red-brown radiating furrows. Dorsum of abdomen brown, cardiac pattern rhomboid yellow-brown with pair dark-brown muscular impression, with heart-shaped depression, two white spots at heart angles. Eye sizes and interdistances: <abbrev xmlns:xlink="http://www.w3.org/1999/xlink" xlink:title="anterior median eye" id="ABBRID0EPMAE" xlink:type="simple">AME</abbrev> 0.65, <abbrev xmlns:xlink="http://www.w3.org/1999/xlink" xlink:title="anterior lateral eye" id="ABBRID0ETMAE" xlink:type="simple">ALE</abbrev> 0.51, <abbrev xmlns:xlink="http://www.w3.org/1999/xlink" xlink:title="posterior median eye" id="ABBRID0EXMAE" xlink:type="simple">PME</abbrev> 0.62, <abbrev xmlns:xlink="http://www.w3.org/1999/xlink" xlink:title="posterior lateral eye" id="ABBRID0E2MAE" xlink:type="simple">PLE</abbrev> 0.69; <abbrev xmlns:xlink="http://www.w3.org/1999/xlink" xlink:title="anterior median eye" id="ABBRID0E6MAE" xlink:type="simple">AME</abbrev>–<abbrev xmlns:xlink="http://www.w3.org/1999/xlink" xlink:title="anterior median eye" id="ABBRID0EDNAE" xlink:type="simple">AME</abbrev> 0.31, <abbrev xmlns:xlink="http://www.w3.org/1999/xlink" xlink:title="anterior median eye" id="ABBRID0EHNAE" xlink:type="simple">AME</abbrev>–<abbrev xmlns:xlink="http://www.w3.org/1999/xlink" xlink:title="anterior lateral eye" id="ABBRID0ELNAE" xlink:type="simple">ALE</abbrev> 0.26, <abbrev xmlns:xlink="http://www.w3.org/1999/xlink" xlink:title="posterior median eye" id="ABBRID0EPNAE" xlink:type="simple">PME</abbrev>–<abbrev xmlns:xlink="http://www.w3.org/1999/xlink" xlink:title="posterior median eye" id="ABBRID0ETNAE" xlink:type="simple">PME</abbrev> 0.43, <abbrev xmlns:xlink="http://www.w3.org/1999/xlink" xlink:title="posterior median eye" id="ABBRID0EXNAE" xlink:type="simple">PME</abbrev>–<abbrev xmlns:xlink="http://www.w3.org/1999/xlink" xlink:title="posterior lateral eye" id="ABBRID0E2NAE" xlink:type="simple">PLE</abbrev> 0.77. Clypeus height 1.33. Spination of left leg I: <abbrev xmlns:xlink="http://www.w3.org/1999/xlink" xlink:title="femur" id="ABBRID0E6NAE" xlink:type="simple">Fe</abbrev> 3d 5p 5r; <abbrev xmlns:xlink="http://www.w3.org/1999/xlink" xlink:title="patella" id="ABBRID0EDOAE" xlink:type="simple">Pa</abbrev> 1d 1p 1r; <abbrev xmlns:xlink="http://www.w3.org/1999/xlink" xlink:title="tibia" id="ABBRID0EHOAE" xlink:type="simple">Ti</abbrev> 2d 2p 2r 4-4v; <abbrev xmlns:xlink="http://www.w3.org/1999/xlink" xlink:title="metatarsus" id="ABBRID0ELOAE" xlink:type="simple">Mt</abbrev> 3d 3p 3r 3-0v. Leg measurements: I 76.04 (21.00, 27.95, 20.67, 6.42); II 84.46 (23.03, 31.05, 23.45, 6.93); III 76.65 (21.05, 27.51, 21.58, 6.51); IV 85.64 (22.16, 29.95, 25.77, 7.76).</p><p><bold><italic>Palp</italic></bold> (Fig. <xref ref-type="fig" rid="F5">5</xref>). Tibia ca 2 times longer than wide in retrolateral view, ca 0.4 of femur length, as long as patella, with two strong prolateral spines; tibial apophysis bifurcated, anterior branch with lamellar and curled margin, posterior branch claw-like. Cymbium droplet-shaped, 2.8 time longer than wide; cymbial furrow (CF) as long as half of cymbium; tip longer than bulb. Bulb elliptical; proximal terminal part of tegulum (T) curved; subtegulum (St) triangular in retrolateral view; median apophysis (MA) located centrally, hook-like, curved ventrally. Conductor (C) crescent-shaped in ventral view, with groove (holding fulcrum (Ful) and embolus (E)), with pointed tip. Embolus complex: with fulcrum (Ful) and basal process (EBP); fulcrum curved clockwise as long as embolus, with groove anteriorly; basal process spine-like, slightly curved at posterior end. Embolus proper originating at approximately 6-o’clock position, long, running clockwise surrounded tegulum, distal part resting in long groove of fulcrum.</p><p><bold>Female</bold> (Fig. <xref ref-type="fig" rid="F1">1D</xref>). Total length 34.33. Carapace 15.08 long, 12.75 wide; abdomen 19.0 long, 12.56 wide. Carapace yellow-brown, margin dark brown, with red-brown radiating furrows. Fovea longitudinal, dark brown. Dorsum of abdomen dark brown, cardiac pattern rhomboid yellow-brown with pair of brown muscular impressions, with heart-shaped depression, two white spots at heart angles. Eye sizes and interdistances: <abbrev xmlns:xlink="http://www.w3.org/1999/xlink" xlink:title="anterior median eye" id="ABBRID0ECPAE" xlink:type="simple">AME</abbrev> 0.70, <abbrev xmlns:xlink="http://www.w3.org/1999/xlink" xlink:title="anterior lateral eye" id="ABBRID0EGPAE" xlink:type="simple">ALE</abbrev> 0.59, <abbrev xmlns:xlink="http://www.w3.org/1999/xlink" xlink:title="posterior median eye" id="ABBRID0EKPAE" xlink:type="simple">PME</abbrev> 0.70, <abbrev xmlns:xlink="http://www.w3.org/1999/xlink" xlink:title="posterior lateral eye" id="ABBRID0EOPAE" xlink:type="simple">PLE</abbrev> 0.85; <abbrev xmlns:xlink="http://www.w3.org/1999/xlink" xlink:title="anterior median eye" id="ABBRID0ESPAE" xlink:type="simple">AME</abbrev>–<abbrev xmlns:xlink="http://www.w3.org/1999/xlink" xlink:title="anterior median eye" id="ABBRID0EWPAE" xlink:type="simple">AME</abbrev> 0.32, <abbrev xmlns:xlink="http://www.w3.org/1999/xlink" xlink:title="anterior median eye" id="ABBRID0E1PAE" xlink:type="simple">AME</abbrev>–<abbrev xmlns:xlink="http://www.w3.org/1999/xlink" xlink:title="anterior lateral eye" id="ABBRID0E5PAE" xlink:type="simple">ALE</abbrev> 0.34, <abbrev xmlns:xlink="http://www.w3.org/1999/xlink" xlink:title="posterior median eye" id="ABBRID0ECQAE" xlink:type="simple">PME</abbrev>–<abbrev xmlns:xlink="http://www.w3.org/1999/xlink" xlink:title="posterior median eye" id="ABBRID0EGQAE" xlink:type="simple">PME</abbrev> 0.37, <abbrev xmlns:xlink="http://www.w3.org/1999/xlink" xlink:title="posterior median eye" id="ABBRID0EKQAE" xlink:type="simple">PME</abbrev>–<abbrev xmlns:xlink="http://www.w3.org/1999/xlink" xlink:title="posterior lateral eye" id="ABBRID0EOQAE" xlink:type="simple">PLE</abbrev> 0.78. Clypeus height 1.56. Chelicerae brown, with three promarginal and three retromarginal teeth. Spination of left leg I: <abbrev xmlns:xlink="http://www.w3.org/1999/xlink" xlink:title="femur" id="ABBRID0ESQAE" xlink:type="simple">Fe</abbrev> 3d 5p 5r; <abbrev xmlns:xlink="http://www.w3.org/1999/xlink" xlink:title="patella" id="ABBRID0EWQAE" xlink:type="simple">Pa</abbrev> 1d 1p 1r; <abbrev xmlns:xlink="http://www.w3.org/1999/xlink" xlink:title="tibia" id="ABBRID0E1QAE" xlink:type="simple">Ti</abbrev> 2d 2p 2r 4-4v; <abbrev xmlns:xlink="http://www.w3.org/1999/xlink" xlink:title="metatarsus" id="ABBRID0E5QAE" xlink:type="simple">Mt</abbrev> 3d 3p 3r 3-0v. Leg measurements: I 74.91 (20.17, 27.85, 20.35, 6.54); II 83.29 (23.29, 30.25, 22.56, 7.19); III 75.09 (21.30, 25.82, 21.06, 6.91); IV 86.10 (23.52, 29.15, 25.60, 7.83).</p><p><bold><italic>Epigyne</italic></bold> (Fig. <xref ref-type="fig" rid="F6">6</xref>). Epigynal plate pentagonal, almost as wide as long. Anterior part of median plate 2 times wider than posterior part, almost Y-shaped. Copulatory openings (CO) slit-like, located mid ventrally on between lateral walls (LW) and median plate (MP). Copulatory ducts (CD) wrapped 3 times around base of spermatheca (BS), forming round figure; first loop of CD touching each other, and other loops slightly spaced; spermatheca head (SH) almost heart-shaped. Fertilization ducts (FD) crescent-shaped.</p></tp:treatment-sec><tp:treatment-sec sec-type="distribution" id="SECID0ENRAE"><title>Distribution.</title><p>China (Hunan, Fujian, Guizhou, Guangdong and Hainan) (<xref ref-type="bibr" rid="B4">Yin et al. 2012</xref>; <xref ref-type="bibr" rid="B5">Zhang and Wang 2017</xref>) (Fig. <xref ref-type="fig" rid="F7">7</xref>).</p><fig id="F7" position="float" orientation="portrait"><object-id xmlns:xlink="http://www.w3.org/1999/xlink" content-type="doi" xlink:type="simple">10.3897/zookeys.1255.144956.figure7</object-id><object-id xmlns:xlink="http://www.w3.org/1999/xlink" content-type="arpha" xlink:type="simple">28F009A7-B75C-58D3-A60F-85EE9DF57C77</object-id><label>Figure 7.</label><caption><p>Distribution of <italic><tp:taxon-name><tp:taxon-name-part taxon-name-part-type="genus" reg="Qianlingula">Q.</tp:taxon-name-part> <tp:taxon-name-part taxon-name-part-type="species" reg="bilamellata">bilamellata</tp:taxon-name-part></tp:taxon-name></italic>, <italic><tp:taxon-name><tp:taxon-name-part taxon-name-part-type="genus" reg="Qianlingula">Q.</tp:taxon-name-part> <tp:taxon-name-part taxon-name-part-type="species" reg="jiafu">jiafu</tp:taxon-name-part></tp:taxon-name></italic> and <italic><tp:taxon-name><tp:taxon-name-part taxon-name-part-type="genus" reg="Qianlingula">Q.</tp:taxon-name-part> <tp:taxon-name-part taxon-name-part-type="species" reg="turbinata">turbinata</tp:taxon-name-part></tp:taxon-name></italic> in China.</p></caption><graphic xmlns:xlink="http://www.w3.org/1999/xlink" xlink:href="zookeys-1255-303_article-144956__-g007.jpg" position="float" orientation="portrait" xlink:type="simple" id="oo_1437573.jpg"><uri content-type="original_file" xlink:type="simple">https://binary.pensoft.net/fig/1437573</uri></graphic></fig></tp:treatment-sec><tp:treatment-sec sec-type="remarks" id="SECID0ENTAE"><title>Remarks.</title><p><xref ref-type="bibr" rid="B4">Yin et al. (2012)</xref> recorded this species from Hunan, Fujian, and Hainan provinces in China. <xref ref-type="bibr" rid="B5">Zhang and Wang (2017)</xref> recorded it from Guangdong, with a photo of female habitus. So, this is a widely distributed species reported in four provinces in Southern China.</p><p>Both <italic><tp:taxon-name><tp:taxon-name-part taxon-name-part-type="genus" reg="Qianlingula">Q.</tp:taxon-name-part> <tp:taxon-name-part taxon-name-part-type="species" reg="jiafu">jiafu</tp:taxon-name-part></tp:taxon-name></italic> and <italic><tp:taxon-name><tp:taxon-name-part taxon-name-part-type="genus" reg="Qianlingula">Q.</tp:taxon-name-part> <tp:taxon-name-part taxon-name-part-type="species" reg="turbinata">turbinata</tp:taxon-name-part></tp:taxon-name></italic> inhabit rocky shoals along streams, hiding under rocks when sensing danger or during the day. <italic><tp:taxon-name><tp:taxon-name-part taxon-name-part-type="genus" reg="Qianlingula">Qianlingula</tp:taxon-name-part> <tp:taxon-name-part taxon-name-part-type="species" reg="jiafu">jiafu</tp:taxon-name-part></tp:taxon-name></italic> prefers slower-moving waters, while <italic><tp:taxon-name><tp:taxon-name-part taxon-name-part-type="genus" reg="Qianlingula">Q.</tp:taxon-name-part> <tp:taxon-name-part taxon-name-part-type="species" reg="turbinata">turbinata</tp:taxon-name-part></tp:taxon-name></italic> thrives in fast-flowing currents. Notably, both species possess dense bristles on their walking legs—particularly on the tibia, metatarsus, and tarsus—which likely facilitate rapid movement across the water surface, an adaptation to their semi-aquatic hunting behavior. This morphological specialization warrants further investigation.</p></tp:treatment-sec><tp:treatment-sec><!--Section generated to contain objects referenced in tp:taxon-treatment.--><fig id="F1" position="float" orientation="portrait"><object-id xmlns:xlink="http://www.w3.org/1999/xlink" content-type="doi" xlink:type="simple">10.3897/zookeys.1255.144956.figure1</object-id><object-id xmlns:xlink="http://www.w3.org/1999/xlink" content-type="arpha" xlink:type="simple">A9C2B99D-482E-5C3D-90E8-ECE3AD24B03F</object-id><label>Figure 1.</label><caption><p>Photos of living specimens. A, B. <italic><tp:taxon-name><tp:taxon-name-part taxon-name-part-type="genus" reg="Qianlingula">Qianlingula</tp:taxon-name-part> <tp:taxon-name-part taxon-name-part-type="species" reg="jiafu">jiafu</tp:taxon-name-part></tp:taxon-name></italic> (A. female, B. male); C, D. <italic><tp:taxon-name><tp:taxon-name-part taxon-name-part-type="genus" reg="Qianlingula">Qianlingula</tp:taxon-name-part> <tp:taxon-name-part taxon-name-part-type="species" reg="turbinata">turbinata</tp:taxon-name-part></tp:taxon-name></italic> (C. Female; D. Male). Photos by Qian-Le Lu.</p></caption><graphic xmlns:xlink="http://www.w3.org/1999/xlink" xlink:href="zookeys-1255-303_article-144956__-g001.jpg" position="float" orientation="portrait" xlink:type="simple" id="oo_1437567.jpg"><uri content-type="original_file" xlink:type="simple">https://binary.pensoft.net/fig/1437567</uri></graphic></fig><fig id="F2" position="float" orientation="portrait"><object-id xmlns:xlink="http://www.w3.org/1999/xlink" content-type="doi" xlink:type="simple">10.3897/zookeys.1255.144956.figure2</object-id><object-id xmlns:xlink="http://www.w3.org/1999/xlink" content-type="arpha" xlink:type="simple">135AADAA-6865-5E3B-A777-DE5C03F598C5</object-id><label>Figure 2.</label><caption><p><italic><tp:taxon-name><tp:taxon-name-part taxon-name-part-type="genus" reg="Qianlingula">Qianlingula</tp:taxon-name-part> <tp:taxon-name-part taxon-name-part-type="species" reg="jiafu">jiafu</tp:taxon-name-part></tp:taxon-name></italic>, male. A–C. bulb, prolateral, ventral and retrolateral view; D–F. Palp, rolateral, ventral and retrolateral view; G, H. Retrolateral tibial apophysis of palp, ventral and retrolateral view. Abbreviations: C = conductor, CF = cymbial furrow, E = embolus, EBP = embolic basic process, Ful = fulcrum, MA = median apophysis, RTA = retrolateral tibial apophysis, St = Subtegulum, T = tegulum.</p></caption><graphic xmlns:xlink="http://www.w3.org/1999/xlink" xlink:href="zookeys-1255-303_article-144956__-g002.jpg" position="float" orientation="portrait" xlink:type="simple" id="oo_1437568.jpg"><uri content-type="original_file" xlink:type="simple">https://binary.pensoft.net/fig/1437568</uri></graphic></fig><fig id="F4" position="float" orientation="portrait"><object-id xmlns:xlink="http://www.w3.org/1999/xlink" content-type="doi" xlink:type="simple">10.3897/zookeys.1255.144956.figure4</object-id><object-id xmlns:xlink="http://www.w3.org/1999/xlink" content-type="arpha" xlink:type="simple">9DB7C2DE-466F-574B-A1E2-7148DBBC0B58</object-id><label>Figure 4.</label><caption><p>Habitus of <italic><tp:taxon-name><tp:taxon-name-part taxon-name-part-type="genus" reg="Qianlingula">Q.</tp:taxon-name-part> <tp:taxon-name-part taxon-name-part-type="species" reg="jiafu">jiafu</tp:taxon-name-part></tp:taxon-name></italic>. A. Male; B. Female.</p></caption><graphic xmlns:xlink="http://www.w3.org/1999/xlink" xlink:href="zookeys-1255-303_article-144956__-g004.jpg" position="float" orientation="portrait" xlink:type="simple" id="oo_1437570.jpg"><uri content-type="original_file" xlink:type="simple">https://binary.pensoft.net/fig/1437570</uri></graphic></fig><fig id="F3" position="float" orientation="portrait"><object-id xmlns:xlink="http://www.w3.org/1999/xlink" content-type="doi" xlink:type="simple">10.3897/zookeys.1255.144956.figure3</object-id><object-id xmlns:xlink="http://www.w3.org/1999/xlink" content-type="arpha" xlink:type="simple">49D4CD0C-446E-514C-AC56-79EC6AAE00DB</object-id><label>Figure 3.</label><caption><p><italic><tp:taxon-name><tp:taxon-name-part taxon-name-part-type="genus" reg="Qianlingula">Qianlingula</tp:taxon-name-part> <tp:taxon-name-part taxon-name-part-type="species" reg="jiafu">jiafu</tp:taxon-name-part></tp:taxon-name></italic>, female (holotype A, C). A, B. Epigyne, ventral view; C, D. Same, dorsal view. Abbreviations: BS = base of spermatheca, CD = copulatory duct, CO = copulatory opening, FD = fertilization duct, HS = head of spermatheca, LW = lateral wall, MP = median plate.</p></caption><graphic xmlns:xlink="http://www.w3.org/1999/xlink" xlink:href="zookeys-1255-303_article-144956__-g003.jpg" position="float" orientation="portrait" xlink:type="simple" id="oo_1437569.jpg"><uri content-type="original_file" xlink:type="simple">https://binary.pensoft.net/fig/1437569</uri></graphic></fig></tp:treatment-sec><ref-list><ref id="B6"><mixed-citation xmlns:xlink="http://www.w3.org/1999/xlink" xlink:type="simple"><person-group><name name-style="western"><surname>Zhang</surname><given-names>JX</given-names></name><name name-style="western"><surname>Zhu</surname><given-names>MS</given-names></name><name name-style="western"><surname>Song</surname><given-names>DX</given-names></name></person-group> (<year>2004</year>) <article-title>A review of the Chinese nursery-web spiders (<tp:taxon-name><tp:taxon-name-part taxon-name-part-type="order">Araneae</tp:taxon-name-part></tp:taxon-name>, <tp:taxon-name><tp:taxon-name-part taxon-name-part-type="family">Pisauridae</tp:taxon-name-part></tp:taxon-name>).</article-title><source>The Journal of Arachnology</source><volume>32</volume>(<issue>3</issue>): <fpage>353</fpage>–<lpage>417</lpage>. <ext-link xlink:href="10.1636/M02-58" ext-link-type="doi" xlink:type="simple">https://doi.org/10.1636/M02-58</ext-link></mixed-citation></ref><ref id="B4"><mixed-citation xmlns:xlink="http://www.w3.org/1999/xlink" xlink:type="simple"><person-group><name name-style="western"><surname>Yin</surname><given-names>CM</given-names></name><name name-style="western"><surname>Peng</surname><given-names>XJ</given-names></name><name name-style="western"><surname>Yan</surname><given-names>HM</given-names></name><name name-style="western"><surname>Bao</surname><given-names>YH</given-names></name><name name-style="western"><surname>Xu</surname><given-names>X</given-names></name><name name-style="western"><surname>Tang</surname><given-names>G</given-names></name><name name-style="western"><surname>Zhou</surname><given-names>QS</given-names></name><name name-style="western"><surname>Liu</surname><given-names>P</given-names></name></person-group> (<year>2012</year>) <source>Fauna Hunan: <tp:taxon-name><tp:taxon-name-part taxon-name-part-type="order">Araneae</tp:taxon-name-part></tp:taxon-name> in Hunan, China.</source><publisher-name>Hunan Science and Technology Press</publisher-name>, <publisher-loc>Changsha</publisher-loc>, <size units="page">1590 pp</size>.</mixed-citation></ref><ref id="B5"><mixed-citation xmlns:xlink="http://www.w3.org/1999/xlink" xlink:type="simple"><person-group><name name-style="western"><surname>Zhang</surname><given-names>ZS</given-names></name><name name-style="western"><surname>Wang</surname><given-names>LY</given-names></name></person-group> (<year>2017</year>) <source>Chinese Spiders Illustrated.</source><publisher-name>Chongqing University Press</publisher-name>, <publisher-loc>Chongqing</publisher-loc>, <size units="page">954 pp</size>.</mixed-citation></ref></ref-list></tp:taxon-treatment>
